# Supplementary material for: Vitamin D and thyroid function: A mendelian randomization study
Source: PLoS One. 2024 Jun 20;19(6):e0304253. doi: 10.1371/journal.pone.0304253 (PMC11189194; doi:10.1371/journal.pone.0304253)
Supplement: S2 Appendix — (XLSX) [file pone.0304253.s002.xlsx]

## Sheet: Contents
Supplementary file 2 contents
Supplementary Table S1. Genetic instruments for vitamin D (from both Manousaki et al. and Revez et al. GWAS)
Supplementary Table S2. Data harmonization
Supplementary Table S3. Results of the two-sample Mendelian Randomization between vitamin D (Manousaki) and thyroid parameters before MR-PRESSO filtering
Supplementary Table S4. Results of the two-sample Mendelian Randomization between vitamin D (Revez) and thyroid parameters before MR-PRESSO filtering
Supplementary Table S5. Results of the MR-PRESSO filtering
Supplementary Table S6. Results of the two-sample Mendelian Randomization between vitamin D (Manousaki) and thyroid parameters after MR-PRESSO filtering
Supplementary Table S7. Results of the two-sample Mendelian Randomization between vitamin D (Revez) and thyroid parameters after MR-PRESSO filtering
Supplementary Table S8. Results of the MR Steiger directionality test

## Sheet: S1. Instrumental SNPs 
Supplementary Table S1. Genetic instruments for the exposures. beta, effect estimate from the genome-wide association anaylsis; chr, chromosome; eaf, effect allele frequency; F_statistic, instrument strenght; mr, mendelian randomization; pos, position; pval, p-value; R2_statistic, proportion of variance in phenotypic trait explained by genetic instruments; se, standard error; SNP, single nucleoti…
Manousaki et al. GWAS on vitamin D
SNP	chr.exposure	pos.exposure	effect_allele.exposure	other_allele.exposure	eaf.exposure	beta.exposure	se.exposure	pval.exposure	samplesize.exposure	exposure	mr_keep.exposure	pval_origin.exposure	F_statistic	R2_statistic
rs6698680	1	2329661	G	A	0.464195	-0.011928	0.001947	9.21e-10	481842	vitaminD	TRUE	reported	37.5321	7.78873e-05
rs3750296	1	17559656	C	G	0.341423	-0.020818	0.002042	2.29e-24	482159	vitaminD	TRUE	reported	103.936	0.000215518
rs7519574	1	34726552	A	G	0.181694	0.016991	0.002536	2.17e-11	478938	vitaminD	TRUE	reported	44.8889	9.37176e-05
rs72665698	1	41775589	G	T	0.223334	0.013976	0.00233	2.06e-09	482425	vitaminD	TRUE	reported	35.9794	7.4575e-05
rs2934744	1	63048045	A	C	0.643546	-0.022405	0.002119	4.37e-26	443105	vitaminD	TRUE	reported	111.796	0.00025224
rs7528419	1	109817192	G	A	0.224958	0.019031	0.002321	2.56e-16	482441	vitaminD	TRUE	reported	67.2315	0.000139338
rs12123821	1	152179152	T	C	0.04793	0.074472	0.004583	2.52e-59	482608	vitaminD	TRUE	reported	264.05	0.000546835
rs61815559	1	152271219	T	A	0.033867	0.083994	0.00553	4.7e-52	475095	vitaminD	TRUE	reported	230.699	0.000485352
rs10908469	1	155468732	C	A	0.269894	0.016044	0.002187	2.3e-13	482348	vitaminD	TRUE	reported	53.818	0.000111563
rs61747728	1	179526214	T	C	0.038151	0.031656	0.005074	4.54e-10	482607	vitaminD	TRUE	reported	38.9234	8.06463e-05
rs867772	1	220972343	G	A	0.681808	-0.013838	0.002091	3.75e-11	480870	vitaminD	TRUE	reported	43.7964	9.10695e-05
rs10864726	1	230296153	T	C	0.604499	0.011792	0.001996	3.59e-09	475543	vitaminD	TRUE	reported	34.9023	7.33895e-05
rs4635554	2	21389659	G	T	0.336358	-0.012711	0.002057	6.63e-10	482195	vitaminD	TRUE	reported	38.1848	7.91837e-05
rs11127048	2	27752463	A	G	0.616569	0.018107	0.002038	6.69e-19	476900	vitaminD	TRUE	reported	78.9377	0.000165496
rs1800440	2	38298139	C	T	0.186202	-0.014006	0.002498	2.1e-08	478938	vitaminD	TRUE	reported	31.4372	6.56353e-05
rs13022972	2	58811748	G	A	0.545302	-0.012662	0.002185	6.98e-09	476405	vitaminD	TRUE	reported	33.5816	7.0485e-05
rs55886116	2	63068489	T	G	0.200874	0.014479	0.002478	5.27e-09	471499	vitaminD	TRUE	reported	34.1409	7.24043e-05
rs6724965	2	101440151	G	A	0.171608	-0.016541	0.002573	1.33e-10	482488	vitaminD	TRUE	reported	41.328	8.56489e-05
rs7569755	2	118648261	A	G	0.292374	0.013923	0.002142	8.34e-11	482258	vitaminD	TRUE	reported	42.25	8.76014e-05
rs1047891	2	211540507	A	C	0.316449	-0.014168	0.002088	1.19e-11	482270	vitaminD	TRUE	reported	46.0422	9.5461e-05
rs2011425	2	234627608	G	T	0.07939	-0.046356	0.00361	1.06e-37	482596	vitaminD	TRUE	reported	164.891	0.00034156
rs7650253	3	49431160	A	T	0.689684	0.014562	0.002282	1.82e-10	444711	vitaminD	TRUE	reported	40.7203	9.15577e-05
rs1972994	3	85631142	T	A	0.64702	-0.017509	0.002036	8.52e-18	481031	vitaminD	TRUE	reported	73.9549	0.00015372
rs6438900	3	125148287	G	C	0.260706	0.013584	0.002221	9.87e-10	482333	vitaminD	TRUE	reported	37.4075	7.75496e-05
rs6773343	3	141825598	T	C	0.720232	0.01268	0.002171	5.37e-09	480663	vitaminD	TRUE	reported	34.1129	7.09658e-05
rs78649910	4	3482213	A	T	0.110004	-0.018331	0.003122	4.41e-09	482570	vitaminD	TRUE	reported	34.4752	7.1436e-05
rs4364259	4	15892159	A	G	0.205042	0.015798	0.002422	7.14e-11	482475	vitaminD	TRUE	reported	42.5457	8.81748e-05
rs4616820	4	57745481	T	C	0.465968	-0.01104	0.001946	1.43e-08	481800	vitaminD	TRUE	reported	32.1849	6.67972e-05
rs7439098	4	69933992	A	G	0.471869	-0.026848	0.001932	7.07e-44	481775	vitaminD	TRUE	reported	193.112	0.000400676
rs13104531	4	72296239	T	C	0.16309	-0.01872	0.002634	1.23e-12	481640	vitaminD	TRUE	reported	50.5103	0.000104861
rs28393895	4	72550963	C	T	0.453615	0.073208	0.002061	1e-200	476900	vitaminD	TRUE	reported	1261.71	0.00263869
rs72645665	4	72703145	A	G	0.19152	-0.086778	0.002456	1e-200	482473	vitaminD	TRUE	reported	1248.43	0.00258089
rs187245277	4	73092387	A	G	0.012806	-0.072217	0.009008	1.14e-15	475108	vitaminD	TRUE	reported	64.272	0.000135261
rs7691791	4	88286409	T	C	0.297894	-0.014182	0.002112	1.94e-11	482302	vitaminD	TRUE	reported	45.0907	9.34823e-05
rs116472025	4	99839056	A	G	0.02789	0.037298	0.006045	7.02e-10	482616	vitaminD	TRUE	reported	38.0696	7.88759e-05
rs1229984	4	100239319	C	T	0.973099	-0.046854	0.006481	5.07e-13	474978	vitaminD	TRUE	reported	52.2648	0.000110025
rs27774	5	87959033	A	G	0.292475	-0.012072	0.002138	1.68e-08	482330	vitaminD	TRUE	reported	31.8818	6.60955e-05
rs7718395	5	118652574	G	C	0.319522	0.012632	0.002096	1.72e-09	482230	vitaminD	TRUE	reported	36.3213	7.53141e-05
rs466360	5	143898025	A	G	0.392078	-0.011398	0.001996	1.16e-08	482045	vitaminD	TRUE	reported	32.6089	6.76427e-05
rs7724488	5	148051895	G	A	0.432626	0.011689	0.001988	4.25e-09	476037	vitaminD	TRUE	reported	34.5718	7.26192e-05
rs12196316	6	22757900	C	T	0.301136	-0.01242	0.00213	5.68e-09	482284	vitaminD	TRUE	reported	34.0004	7.0494e-05
rs9476310	6	57767576	T	C	0.511302	0.011133	0.001948	1.13e-08	481625	vitaminD	TRUE	reported	32.6623	6.78125e-05
rs72897736	6	80131462	A	T	0.129967	0.017369	0.002953	4.18e-09	482550	vitaminD	TRUE	reported	34.5957	7.16888e-05
rs942380	6	121854778	G	A	0.594833	0.011434	0.001981	8.1e-09	481364	vitaminD	TRUE	reported	33.314	6.92031e-05
rs3822868	6	131934986	G	A	0.835029	0.021918	0.002745	1.48e-15	443105	vitaminD	TRUE	reported	63.7554	0.000143863
rs111529171	7	21571932	C	G	0.216376	-0.015488	0.002369	6.41e-11	482437	vitaminD	TRUE	reported	42.7426	8.85897e-05
rs13245123	7	63921261	A	C	0.638444	0.01293	0.002218	5.71e-09	444711	vitaminD	TRUE	reported	33.984	7.64126e-05
rs1011468	7	104613791	A	G	0.475748	-0.013795	0.001946	1.42e-12	481818	vitaminD	TRUE	reported	50.2525	0.000104287
rs257380	7	106803184	A	T	0.519531	0.011786	0.001946	1.43e-09	481649	vitaminD	TRUE	reported	36.6815	7.61527e-05
rs6954700	7	133588739	A	G	0.392005	-0.011159	0.002006	2.71e-08	481192	vitaminD	TRUE	reported	30.9449	6.43049e-05
rs804280	8	11612698	A	C	0.581959	0.013033	0.001978	4.61e-11	478939	vitaminD	TRUE	reported	43.4146	9.06397e-05
rs34726834	8	25889606	T	C	0.253615	0.013824	0.002239	6.9e-10	482404	vitaminD	TRUE	reported	38.1206	7.90161e-05
rs7828742	8	116960729	G	A	0.596853	-0.02193	0.00199	3.4e-28	481184	vitaminD	TRUE	reported	121.443	0.00025232
rs13284054	9	107669073	C	T	0.124389	0.01727	0.002998	8.6e-09	482547	vitaminD	TRUE	reported	33.1834	6.87628e-05
rs373397810	9	125819377	C	T	0.184989	0.016002	0.002703	3.29e-09	443105	vitaminD	TRUE	reported	35.0475	7.90892e-05
rs532436	9	136149830	A	G	0.184388	-0.015051	0.002515	2.24e-09	476753	vitaminD	TRUE	reported	35.8142	7.51157e-05
rs9423639	10	5538801	T	C	0.274575	-0.011997	0.002185	4.08e-08	482339	vitaminD	TRUE	reported	30.1469	6.24978e-05
rs10887718	10	82042624	T	C	0.527362	-0.012476	0.001946	1.5e-10	481588	vitaminD	TRUE	reported	41.1022	8.53403e-05
rs77532868	10	88081438	T	C	0.053725	0.025802	0.00431	2.21e-09	482603	vitaminD	TRUE	reported	35.8387	7.4256e-05
rs143645388	11	13350995	T	C	0.018193	-0.045313	0.007478	1.41e-09	480823	vitaminD	TRUE	reported	36.7176	7.63586e-05
rs143488652	11	13508611	G	A	0.014794	-0.053757	0.008243	7.19e-11	482616	vitaminD	TRUE	reported	42.5304	8.81173e-05
rs543746207	11	14133656	G	A	0.017568	-0.290914	0.008415	1e-200	469381	vitaminD	TRUE	reported	1195.15	0.00253976
rs150501401	11	14231928	G	T	0.03806	0.034631	0.005231	3.72e-11	476036	vitaminD	TRUE	reported	43.8289	9.20625e-05
rs149524802	11	14279473	A	G	0.022071	0.041355	0.006596	3.74e-10	482611	vitaminD	TRUE	reported	39.3092	8.14449e-05
rs55817473	11	14294486	T	C	0.029313	-0.054425	0.005757	3.5e-21	482608	vitaminD	TRUE	reported	89.3726	0.000185153
rs4373971	11	14779631	C	G	0.400927	-0.066745	0.002022	1e-200	471499	vitaminD	TRUE	reported	1089.62	0.00230565
rs11500197	11	27707409	A	G	0.26183	-0.012229	0.002227	4.09e-08	476038	vitaminD	TRUE	reported	30.1538	6.33394e-05
rs7947929	11	65625191	A	G	0.663608	0.011346	0.002051	3.25e-08	480988	vitaminD	TRUE	reported	30.6023	6.36201e-05
rs1792287	11	71057911	G	A	0.266285	0.0207	0.00219	3.51e-21	482349	vitaminD	TRUE	reported	89.3413	0.000185188
rs4944885	11	71114075	T	C	0.659946	0.068563	0.002047	1e-200	481019	vitaminD	TRUE	reported	1121.87	0.00232687
rs1149608	11	76494928	T	C	0.17608	0.018713	0.002554	2.45e-13	482499	vitaminD	TRUE	reported	53.684	0.000111251
rs964184	11	116648917	C	G	0.863547	0.03977	0.002858	5.73e-44	479892	vitaminD	TRUE	reported	193.636	0.000403339
rs2847500	11	120114421	A	G	0.124391	-0.021129	0.002949	8.05e-13	482563	vitaminD	TRUE	reported	51.3344	0.000106368
rs12317268	12	21352541	G	A	0.151589	-0.018528	0.002717	9.47e-12	478939	vitaminD	TRUE	reported	46.5027	9.70861e-05
rs10771090	12	24588749	G	A	0.475398	-0.010681	0.00195	4.38e-08	481762	vitaminD	TRUE	reported	30.0023	6.22726e-05
rs9668081	12	38602911	T	C	0.47058	0.0116	0.001988	5.49e-09	471499	vitaminD	TRUE	reported	34.0473	7.22059e-05
rs10859995	12	96375682	C	T	0.581322	-0.039396	0.001971	7.56e-89	481388	vitaminD	TRUE	reported	399.513	0.000829234
rs7314285	12	111522026	G	T	0.068219	0.021685	0.003894	2.62e-08	475673	vitaminD	TRUE	reported	31.0118	6.51916e-05
rs78644250	12	133140329	G	C	0.18209	-0.014573	0.002651	3.94e-08	476899	vitaminD	TRUE	reported	30.2189	6.33616e-05
rs9569235	13	55794226	C	A	0.284762	-0.012727	0.002189	6.24e-09	471135	vitaminD	TRUE	reported	33.8034	7.1744e-05
rs8018720	14	39556185	C	G	0.820235	-0.031949	0.002546	4.47e-36	480097	vitaminD	TRUE	reported	157.47	0.00032789
rs7148857	14	104143237	G	C	0.325936	-0.013277	0.002122	4.06e-10	465322	vitaminD	TRUE	reported	39.148	8.41242e-05
rs17651741	15	38869666	A	G	0.193832	-0.013446	0.002465	4.98e-08	478939	vitaminD	TRUE	reported	29.7545	6.21222e-05
rs174418	15	58687603	C	T	0.595318	0.021901	0.001987	3.2e-28	481305	vitaminD	TRUE	reported	121.488	0.00025235
rs1800588	15	58723675	T	C	0.21461	-0.029769	0.002366	2.98e-36	482472	vitaminD	TRUE	reported	158.307	0.000328009
rs4267257	15	64098137	G	A	0.185272	-0.014447	0.002595	2.65e-08	453420	vitaminD	TRUE	reported	30.9942	6.83521e-05
rs7178572	15	77747190	G	A	0.711051	-0.01449	0.002151	1.7e-11	478939	vitaminD	TRUE	reported	45.3791	9.47407e-05
rs8063706	16	11909552	T	A	0.272828	0.012968	0.002198	3.72e-09	482318	vitaminD	TRUE	reported	34.8089	7.21652e-05
rs77924615	16	20392332	A	G	0.197773	-0.015792	0.002464	1.52e-10	482464	vitaminD	TRUE	reported	41.0764	8.5132e-05
rs71383766	16	30930233	T	C	0.419574	0.012569	0.002065	1.18e-09	476036	vitaminD	TRUE	reported	37.0477	7.78197e-05
rs1800775	16	56995236	A	C	0.486317	-0.016619	0.00195	1.64e-17	478938	vitaminD	TRUE	reported	72.6341	0.000151634
rs11542462	16	82033810	A	G	0.133941	-0.0218	0.002875	3.56e-14	476826	vitaminD	TRUE	reported	57.496	0.000120567
rs2909218	17	66464546	T	C	0.792744	0.016894	0.002418	2.91e-12	480293	vitaminD	TRUE	reported	48.8149	0.000101626
rs8091117	18	28919794	A	C	0.065396	-0.024071	0.003943	1.06e-09	478938	vitaminD	TRUE	reported	37.2679	7.78079e-05
rs4121823	18	47144223	A	T	0.838088	-0.016268	0.002681	1.34e-09	480008	vitaminD	TRUE	reported	36.8192	7.66999e-05
rs2037511	18	61366207	A	G	0.165391	0.016025	0.002618	9.6e-10	482521	vitaminD	TRUE	reported	37.4677	7.76441e-05
rs73015021	19	11192915	G	A	0.121031	0.023034	0.002983	1.21e-14	482546	vitaminD	TRUE	reported	59.6255	0.00012355
rs12462826	19	11955767	A	G	0.371101	-0.011799	0.002029	6.28e-09	476900	vitaminD	TRUE	reported	33.8163	7.09039e-05
rs58542926	19	19379549	T	C	0.075847	0.032488	0.00367	9.14e-19	482589	vitaminD	TRUE	reported	78.3635	0.000162356
rs3814995	19	36342212	T	C	0.31224	-0.014733	0.002109	2.97e-12	482270	vitaminD	TRUE	reported	48.8011	0.000101181
rs814573	19	45424351	T	A	0.183339	-0.01508	0.002642	1.18e-08	468232	vitaminD	TRUE	reported	32.5789	6.95741e-05
rs5112	19	45430280	G	C	0.532421	-0.014854	0.002114	2.18e-12	480703	vitaminD	TRUE	reported	49.3716	0.000102697
rs112285002	19	48374320	T	C	0.159529	0.060321	0.002701	2.09e-110	475024	vitaminD	TRUE	reported	498.756	0.00104886
rs1048328	19	51527364	A	G	0.079719	0.028256	0.003599	4.36e-15	478937	vitaminD	TRUE	reported	61.6393	0.000128684
rs6127099	20	52731402	T	A	0.279034	-0.036797	0.002219	9.91e-62	482332	vitaminD	TRUE	reported	274.986	0.000569795
rs2762938	20	52778335	A	G	0.585371	0.01327	0.002016	4.84e-11	481353	vitaminD	TRUE	reported	43.3272	9.00036e-05
rs2229742	21	16339172	C	G	0.103928	-0.025738	0.00319	7.5e-16	482569	vitaminD	TRUE	reported	65.0981	0.000134881
rs2074735	22	31535872	C	G	0.064197	0.027256	0.003969	6.82e-12	482590	vitaminD	TRUE	reported	47.1587	9.77109e-05
rs960596	22	41393520	T	C	0.339588	0.012414	0.002076	2.29e-09	476460	vitaminD	TRUE	reported	35.7576	7.50432e-05
Revez et al. GWAS on vitamin D
SNP	chr.exposure	pos.exposure	effect_allele.exposure	other_allele.exposure	eaf.exposure	beta.exposure	se.exposure	pval.exposure	samplesize.exposure	exposure	mr_keep.exposure	pval_origin.exposure	F_statistic	R2_statistic
rs6671730	1	2339139	A	G	0.434286	-0.0148007	0.0019802	7.75767e-14	417580	vitaminD	TRUE	reported	55.8658	0.000133768
rs35408430	1	17560195	T	C	0.342194	-0.0215783	0.00206787	1.71532e-25	417580	vitaminD	TRUE	reported	108.89	0.000260698
rs182050989	1	27262545	T	C	0.027954	-0.0335518	0.00594652	1.67845e-08	417580	vitaminD	TRUE	reported	31.8351	7.62316e-05
rs55707527	1	41769113	T	G	0.219948	0.0147759	0.00237903	5.26776e-10	417580	vitaminD	TRUE	reported	38.5752	9.23699e-05
rs512083	1	46027355	C	T	0.460815	0.0117619	0.00197592	2.63888e-09	417580	vitaminD	TRUE	reported	35.4337	8.4848e-05
rs2131925	1	63025942	G	T	0.356375	0.0220704	0.00205279	5.83625e-27	417580	vitaminD	TRUE	reported	115.593	0.000276741
rs7528419	1	109817192	G	A	0.224671	0.0200051	0.00235095	1.74884e-17	417580	vitaminD	TRUE	reported	72.4094	0.000173373
rs12123821	1	152179152	T	C	0.047527	0.077327	0.00460541	2.86548e-63	417580	vitaminD	TRUE	reported	281.92	0.000674676
rs61815559	1	152271219	T	A	0.031422	0.0849495	0.00564498	3.52142e-51	417580	vitaminD	TRUE	reported	226.463	0.000542031
rs10908469	1	155468732	C	A	0.26971	0.0161977	0.0022117	2.41322e-13	417580	vitaminD	TRUE	reported	53.6357	0.000128428
rs2642439	1	220970499	A	G	0.314926	0.0149512	0.00211251	1.46808e-12	417580	vitaminD	TRUE	reported	50.0904	0.00011994
rs4846917	1	230299222	T	C	0.203441	-0.0154318	0.00244825	2.91524e-10	417580	vitaminD	TRUE	reported	39.7303	9.51355e-05
rs6547409	2	21190209	T	C	0.049783	0.0275138	0.00452427	1.19157e-09	417580	vitaminD	TRUE	reported	36.9832	8.85581e-05
rs13011615	2	21274167	T	A	0.135027	0.0165882	0.0028837	8.79901e-09	417580	vitaminD	TRUE	reported	33.0901	7.92367e-05
rs1260326	2	27730940	T	C	0.393435	-0.0220783	0.0020055	3.46166e-28	417580	vitaminD	TRUE	reported	121.195	0.00029015
rs58387006	2	32579999	C	A	0.22182	-0.0135048	0.00236253	1.0891e-08	417580	vitaminD	TRUE	reported	32.6755	7.82438e-05
rs727857	2	58981967	G	A	0.388511	0.0114596	0.00203019	1.65601e-08	417580	vitaminD	TRUE	reported	31.8615	7.62948e-05
rs6724965	2	101440151	G	A	0.171481	-0.0168614	0.0025993	8.76272e-11	417580	vitaminD	TRUE	reported	42.0799	0.000100761
rs7569755	2	118648261	A	G	0.29058	0.0134773	0.00217845	6.14607e-10	417580	vitaminD	TRUE	reported	38.2746	9.16502e-05
rs1047891	2	211540507	A	C	0.315821	-0.0135284	0.00210789	1.38094e-10	417580	vitaminD	TRUE	reported	41.1905	9.86317e-05
rs2012736	2	234622379	A	C	0.080814	-0.0482016	0.00360987	1.14208e-40	417580	vitaminD	TRUE	reported	178.295	0.000426793
rs2246832	3	49881134	A	T	0.499421	-0.0160593	0.00196332	2.84564e-16	417580	vitaminD	TRUE	reported	66.9069	0.0001602
rs71297391	3	52376773	T	C	0.048274	0.0249183	0.00456623	4.83993e-08	417580	vitaminD	TRUE	reported	29.7798	7.13104e-05
rs6782190	3	85639672	G	A	0.352488	0.0189783	0.00205245	2.31562e-20	417580	vitaminD	TRUE	reported	85.5007	0.000204712
rs6438900	3	125148287	G	C	0.258009	0.013338	0.00225881	3.5288e-09	417580	vitaminD	TRUE	reported	34.8676	8.34926e-05
rs9861009	3	141654685	T	C	0.272485	-0.0146893	0.00221867	3.57381e-11	417580	vitaminD	TRUE	reported	43.8346	0.000104962
rs78649910	4	3482213	A	T	0.106179	-0.0198588	0.00320252	5.61116e-10	417580	vitaminD	TRUE	reported	38.4523	9.20756e-05
rs4364259	4	15892159	A	G	0.202148	0.0164171	0.00246779	2.88007e-11	417580	vitaminD	TRUE	reported	44.2564	0.000105972
rs4616820	4	57745481	T	C	0.464954	-0.0123381	0.00198682	5.30033e-10	417580	vitaminD	TRUE	reported	38.5638	9.23425e-05
rs7439366	4	69964338	C	T	0.455559	-0.0321132	0.00196677	6.25432e-60	417580	vitaminD	TRUE	reported	266.6	0.000638036
rs7675923	4	72345872	A	G	0.15599	-0.0261763	0.00271741	5.81161e-22	417580	vitaminD	TRUE	reported	92.7911	0.000222163
rs4694423	4	72554159	A	C	0.416439	-0.100901	0.0019913	1e-200	417580	vitaminD	TRUE	reported	2567.54	0.00611108
rs71601787	4	72866015	A	G	0.326717	0.0417564	0.00210938	3.25195e-87	417580	vitaminD	TRUE	reported	391.865	0.000937544
rs7657132	4	73416601	G	A	0.316686	-0.0144351	0.00213708	1.43216e-11	417580	vitaminD	TRUE	reported	45.6245	0.000109248
rs6834488	4	88178919	T	C	0.423718	-0.0144983	0.00199061	3.25646e-13	417580	vitaminD	TRUE	reported	53.0471	0.000127019
rs189407772	4	100146674	G	A	0.022694	0.0525376	0.00661736	2.03239e-15	417580	vitaminD	TRUE	reported	63.0334	0.000150927
rs3890624	4	166251068	G	A	0.395078	0.0115865	0.00203874	1.32215e-08	417580	vitaminD	TRUE	reported	32.2984	7.7341e-05
rs1966478	5	118627319	T	C	0.307028	0.0121919	0.00213304	1.09226e-08	417580	vitaminD	TRUE	reported	32.6697	7.823e-05
rs72834856	6	22801858	G	T	0.072064	-0.0236277	0.00379241	4.65677e-10	417580	vitaminD	TRUE	reported	38.8161	9.29468e-05
rs28407950	6	32626348	T	C	0.244118	-0.0139759	0.00228396	9.40618e-10	417580	vitaminD	TRUE	reported	37.444	8.96615e-05
rs143069752	6	40962537	A	T	0.067337	0.0216873	0.0039289	3.39115e-08	417580	vitaminD	TRUE	reported	30.4698	7.29625e-05
rs9476310	6	57767576	C	T	0.488637	-0.0116428	0.00197047	3.44935e-09	417580	vitaminD	TRUE	reported	34.912	8.3599e-05
rs9490317	6	121859499	C	T	0.445894	0.0110474	0.0019812	2.45913e-08	417580	vitaminD	TRUE	reported	31.0931	7.44549e-05
rs2248551	6	131924689	A	G	0.165222	-0.0213336	0.00264146	6.66771e-16	417580	vitaminD	TRUE	reported	65.2289	0.000156183
rs10085881	7	21577960	C	T	0.282185	-0.0147558	0.0022042	2.16546e-11	417580	vitaminD	TRUE	reported	44.815	0.00010731
rs7784802	7	64015379	T	A	0.360991	0.0138289	0.00204051	1.22535e-11	417580	vitaminD	TRUE	reported	45.9301	0.00010998
rs41301394	7	75612803	T	C	0.281812	0.0120574	0.00218002	3.18652e-08	417580	vitaminD	TRUE	reported	30.5905	7.32516e-05
rs1858889	7	107117447	C	A	0.501537	0.0111657	0.00196262	1.27659e-08	417580	vitaminD	TRUE	reported	32.3668	7.75047e-05
rs2346264	7	133536351	A	C	0.217315	0.0145964	0.00239884	1.1665e-09	417580	vitaminD	TRUE	reported	37.0245	8.8657e-05
rs804281	8	11611865	A	G	0.416395	-0.0152639	0.00199057	1.74571e-14	417580	vitaminD	TRUE	reported	58.7998	0.000140792
rs34726834	8	25889606	T	C	0.251983	0.014763	0.00227261	8.24407e-11	417580	vitaminD	TRUE	reported	42.1987	0.000101046
rs57459725	8	61312205	G	C	0.1329	-0.0171173	0.00289651	3.42837e-09	417580	vitaminD	TRUE	reported	34.9237	8.3627e-05
rs12056768	8	116988527	T	G	0.417091	0.0223941	0.00199332	2.75911e-29	417580	vitaminD	TRUE	reported	126.216	0.000302165
rs13284054	9	107669073	C	T	0.117727	0.0180893	0.00308629	4.5956e-09	417580	vitaminD	TRUE	reported	34.3534	8.22615e-05
rs700065	9	125833669	G	T	0.139258	0.0184958	0.00283268	6.60167e-11	417580	vitaminD	TRUE	reported	42.6335	0.000102087
rs532436	9	136149830	A	G	0.183792	-0.0177723	0.00252896	2.10263e-12	417580	vitaminD	TRUE	reported	49.3859	0.000118254
rs10822145	10	64934548	T	C	0.475476	-0.0121924	0.00196711	5.71365e-10	417580	vitaminD	TRUE	reported	38.4168	9.19906e-05
rs2418929	10	91501477	G	C	0.214807	0.0155337	0.00238548	7.42776e-11	417580	vitaminD	TRUE	reported	42.4032	0.000101535
rs4418728	10	94839724	T	G	0.451688	0.0120188	0.00196957	1.04608e-09	417580	vitaminD	TRUE	reported	37.2374	8.91668e-05
rs117862422	11	13210063	C	T	0.013593	-0.0534987	0.00850356	3.14752e-10	417580	vitaminD	TRUE	reported	39.5808	9.47777e-05
rs143488652	11	13508611	G	A	0.013384	-0.0627684	0.00855352	2.16312e-13	417580	vitaminD	TRUE	reported	53.8508	0.000128943
rs149031696	11	14168934	A	G	0.012269	-0.323576	0.00892233	1e-200	417580	vitaminD	TRUE	reported	1315.21	0.00313973
rs138072379	11	14332994	T	C	0.018991	0.0534735	0.00720756	1.17926e-13	417580	vitaminD	TRUE	reported	55.0428	0.000131797
rs11023214	11	14436259	C	G	0.367697	-0.0750372	0.00205056	1e-200	417580	vitaminD	TRUE	reported	1339.09	0.00319654
rs146128209	11	14683683	G	A	0.07085	-0.0570622	0.00383181	3.73144e-50	417580	vitaminD	TRUE	reported	221.763	0.000530788
rs72940579	11	66182450	T	C	0.338089	0.0117313	0.00211179	2.7736e-08	417580	vitaminD	TRUE	reported	30.8596	7.3896e-05
rs71467497	11	70471414	C	T	0.028603	-0.0332382	0.00591601	1.92797e-08	417580	vitaminD	TRUE	reported	31.5658	7.55869e-05
rs1792287	11	71057911	G	A	0.264887	0.0221284	0.00223136	3.51253e-23	417580	vitaminD	TRUE	reported	98.3469	0.000235462
rs4944885	11	71114075	C	T	0.336438	-0.0705957	0.00207681	1e-200	417580	vitaminD	TRUE	reported	1155.48	0.00275947
rs1149608	11	76494928	T	C	0.175078	0.0217218	0.00259511	5.74801e-17	417580	vitaminD	TRUE	reported	70.0616	0.000167753
rs964184	11	116648917	G	C	0.131624	-0.0432954	0.00289945	2.03267e-50	417580	vitaminD	TRUE	reported	222.973	0.000533682
rs2847500	11	120114421	A	G	0.123503	-0.0221293	0.00298138	1.14922e-13	417580	vitaminD	TRUE	reported	55.0935	0.000131919
rs12317268	12	21352541	G	A	0.151004	-0.0209962	0.0027423	1.91184e-14	417580	vitaminD	TRUE	reported	58.6208	0.000140363
rs2171427	12	24822154	A	G	0.154873	-0.0151579	0.00273821	3.10011e-08	417580	vitaminD	TRUE	reported	30.6439	7.33796e-05
rs11182428	12	38526387	T	C	0.480005	0.0126371	0.0019634	1.22381e-10	417580	vitaminD	TRUE	reported	41.4264	9.91966e-05
rs1038165	12	68665940	C	T	0.416651	-0.0119457	0.00198724	1.8414e-09	417580	vitaminD	TRUE	reported	36.1345	8.65261e-05
rs10859995	12	96375682	T	C	0.417366	0.040203	0.00198979	8.89764e-91	417580	vitaminD	TRUE	reported	408.228	0.000976653
rs73413596	12	111582630	C	T	0.073854	0.0229711	0.00376755	1.08015e-09	417580	vitaminD	TRUE	reported	37.1745	8.90162e-05
rs34284484	13	55710231	G	T	0.285599	-0.0118453	0.0021693	4.7504e-08	417580	vitaminD	TRUE	reported	29.8162	7.13977e-05
rs8018720	14	39556185	G	C	0.176673	0.0379615	0.00256924	2.11158e-49	417580	vitaminD	TRUE	reported	218.312	0.000522532
rs142004400	14	50829560	C	A	0.034529	-0.0323463	0.0053803	1.83254e-09	417580	vitaminD	TRUE	reported	36.144	8.65488e-05
rs2756119	14	104001517	A	G	0.383223	0.0127471	0.00204132	4.2505e-10	417580	vitaminD	TRUE	reported	38.9943	9.33732e-05
rs1532085	15	58683366	A	G	0.385165	-0.0261854	0.00201451	1.25011e-38	417580	vitaminD	TRUE	reported	168.958	0.000404451
rs1800588	15	58723675	T	C	0.215203	-0.032985	0.00238495	1.66939e-43	417580	vitaminD	TRUE	reported	191.282	0.000457865
rs62012766	15	63852834	C	T	0.15711	-0.0177019	0.00269549	5.12603e-11	417580	vitaminD	TRUE	reported	43.1285	0.000103272
rs62007299	15	77711719	G	A	0.287463	0.011876	0.0021662	4.19584e-08	417580	vitaminD	TRUE	reported	30.0568	7.19738e-05
rs2123930	15	100231033	A	G	0.279422	-0.0142339	0.00219639	9.13593e-11	417580	vitaminD	TRUE	reported	41.998	0.000100565
rs10083762	16	11907210	G	C	0.272684	0.0123284	0.00220472	2.24701e-08	417580	vitaminD	TRUE	reported	31.2685	7.48749e-05
rs77924615	16	20392332	A	G	0.193485	-0.0152505	0.0025127	1.28418e-09	417580	vitaminD	TRUE	reported	36.8372	8.82086e-05
rs8063565	16	30883965	G	C	0.266418	-0.0130823	0.00221764	3.6522e-09	417580	vitaminD	TRUE	reported	34.8006	8.33321e-05
rs11076175	16	57006378	G	A	0.178358	0.0235215	0.00256731	5.09814e-20	417580	vitaminD	TRUE	reported	83.9409	0.000200978
rs11542462	16	82033810	A	G	0.134344	-0.0231127	0.00287329	8.69691e-16	417580	vitaminD	TRUE	reported	64.7057	0.000154931
rs12949853	17	7570878	G	A	0.193256	-0.0140575	0.00253462	2.91956e-08	417580	vitaminD	TRUE	reported	30.7603	7.36582e-05
rs10454087	17	40735641	T	C	0.284822	-0.0122147	0.00217301	1.89756e-08	417580	vitaminD	TRUE	reported	31.5967	7.56609e-05
rs2952289	17	66464414	C	T	0.201968	-0.0175965	0.00245415	7.49406e-13	417580	vitaminD	TRUE	reported	51.4103	0.0001231
rs2659007	17	79217478	A	G	0.451021	0.0110518	0.00198996	2.79576e-08	417580	vitaminD	TRUE	reported	30.8445	7.38597e-05
rs8091117	18	28919794	A	C	0.065298	-0.0256002	0.00396694	1.09389e-10	417580	vitaminD	TRUE	reported	41.6462	9.97228e-05
rs80204526	18	47066144	A	C	0.010629	-0.0525662	0.00956611	3.90613e-08	417580	vitaminD	TRUE	reported	30.1955	7.23058e-05
rs4121823	18	47144223	T	A	0.154667	0.0185463	0.00273556	1.20407e-11	417580	vitaminD	TRUE	reported	45.9645	0.000110062
rs2037511	18	61366207	A	G	0.166007	0.0173514	0.00263876	4.84585e-11	417580	vitaminD	TRUE	reported	43.2384	0.000103535
rs142158911	19	11190534	A	G	0.114608	0.0262209	0.00309738	2.55018e-17	417580	vitaminD	TRUE	reported	71.6649	0.000171591
rs3745669	19	11943852	C	T	0.372058	-0.0127779	0.00203169	3.18922e-10	417580	vitaminD	TRUE	reported	39.5552	9.47164e-05
rs8107974	19	19388500	T	A	0.076243	0.0385453	0.00369622	1.84145e-25	417580	vitaminD	TRUE	reported	108.749	0.000260361
rs3814995	19	36342212	T	C	0.311595	-0.0125506	0.0021171	3.06304e-09	417580	vitaminD	TRUE	reported	35.1436	8.41535e-05
rs429358	19	45411941	C	T	0.152471	-0.0220845	0.00272701	5.5674e-16	417580	vitaminD	TRUE	reported	65.5846	0.000157035
rs212100	19	48376995	T	C	0.164001	0.0656512	0.00264909	1.38232e-135	417580	vitaminD	TRUE	reported	614.175	0.00146864
rs62115743	19	51514874	T	C	0.081544	0.0268038	0.00361606	1.23995e-13	417580	vitaminD	TRUE	reported	54.9442	0.000131561
rs11606	19	54658102	G	C	0.425162	0.0114025	0.00201989	1.65086e-08	417580	vitaminD	TRUE	reported	31.8673	7.63087e-05
rs2207132	20	39142516	A	G	0.03289	-0.0371561	0.00549277	1.33735e-11	417580	vitaminD	TRUE	reported	45.7591	0.00010957
rs8123293	20	52718555	G	A	0.11305	0.028362	0.00309628	5.18806e-20	417580	vitaminD	TRUE	reported	83.906	0.000200895
rs8121940	20	52742306	G	C	0.195249	-0.0377054	0.00247391	1.88263e-52	417580	vitaminD	TRUE	reported	232.295	0.000555981
rs2229742	21	16339172	C	G	0.103451	-0.0248803	0.00322071	1.11782e-14	417580	vitaminD	TRUE	reported	59.6771	0.000142892
rs6003465	22	23365501	C	T	0.331994	-0.0121022	0.00209089	7.11943e-09	417580	vitaminD	TRUE	reported	33.5017	8.02221e-05
rs2074735	22	31535872	C	G	0.064096	0.0274185	0.00400826	7.89215e-12	417580	vitaminD	TRUE	reported	46.7924	0.000112044
rs5771043	22	50867268	A	G	0.327884	-0.0123395	0.0020886	3.46274e-09	417580	vitaminD	TRUE	reported	34.9048	8.35816e-05

## Sheet: S2. Data harmonization
Supplementary Table S2. Data harmonization. Ensuring that the effect of a SNP on the exposure and the effect of that same SNP on the outcome correspond to the same allele. Exposure, phenotypic trait tested as exposure; outcome, phenotypic trait tested as outcome, SNP, single nucleotide polymorphism.
exposure	outcome	SNPs removed for being palindromic with intermediate allele frequencies
Manousaki Vitamin D levels	TSH	rs257380, rs5112
Manousaki Vitamin D levels	fT4	rs257380, rs5112
Manousaki Vitamin D levels	fT3	rs257380, rs5112
Manousaki Vitamin D levels	TT3	rs257380, rs5112
Manousaki Vitamin D levels	low TSH	rs257380, rs5112
Manousaki Vitamin D levels	high TSH	rs257380, rs5112
Manousaki Vitamin D levels	TPOAb levels	rs2074735, rs4121823, rs5112
Manousaki Vitamin D levels	TPOAb positivity	rs2074735, rs4121823, rs5112
Manousaki Vitamin D levels	hypothyroidism	rs257380, rs5112
Manousaki Vitamin D levels	autoimmune hyperthyroidism	rs257380, rs5112
exposure	outcome	SNPs removed for being palindromic with intermediate allele frequencies
Revez Vitamin D levels	TSH	rs11606, rs2246832
Revez Vitamin D levels	fT4	rs11606, rs2246832
Revez Vitamin D levels	fT3	rs11606, rs2246832
Revez Vitamin D levels	TT3	rs11606, rs2246832
Revez Vitamin D levels	low TSH	rs11606, rs2246832
Revez Vitamin D levels	high TSH	rs11023214, rs11606, rs2246832
Revez Vitamin D levels	TPOAb levels	rs11606, rs2074735, rs2246832, rs4121823
Revez Vitamin D levels	TPOAb positivity	rs11606, rs2074735, rs2246832, rs4121823
Revez Vitamin D levels	hypothyroidism	rs11606, rs2246832
Revez Vitamin D levels	autoimmune hyperthyroidism	rs11606, rs2246832

## Sheet: S3. MR Manousaki before PRESSO
Supplementary Table S3. Results of the two-sample Mendelian Randomization between vitamin D (Manousaki) and thyroid parameters before MR-PRESSO filtering. Exposure, phenotypic trait tested as exposure; outcome, phenotypic trait tested as outcome; MR method, method used to peform Mendelian randomization analysis and calculate the MR effect; nsnp, number of instrumental SNPs; b, MR effect estimate;…
exposure	outcome	MR method	nsnp	b	se	pval	lo_ci95	up_ci95	OR	or_lci95	or_uci95	Q	Q_df	Q_pval
vitaminD (Manousaki)	TSH	Inverse variance weighted (multiplicative random effects)	86	-0.0187998	0.0305593	0.538428	-0.0786961	0.0410964	0.981376	0.924321	1.04195	276.107	85	4.72922e-22
vitaminD (Manousaki)	TSH	Weighted median	86	0.0136321	0.0264909	0.606837	-0.0382902	0.0655543	1.01373	0.962434	1.06775
vitaminD (Manousaki)	TSH	Weighted mode	86	0.0184896	0.0260695	0.480115	-0.0326067	0.069586	1.01866	0.967919	1.07206
vitaminD (Manousaki)	TSH	MR Egger	86	0.0513639	0.0544843	0.348524	-0.0554253	0.158153	1.05271	0.946083	1.17135	268.432	84	3.82493e-21
vitaminD (Manousaki)	fT4	Inverse variance weighted (multiplicative random effects)	86	0.0155904	0.0431751	0.718026	-0.0690327	0.100214	1.01571	0.933296	1.10541	259.012	85	1.76652e-19
vitaminD (Manousaki)	fT4	Weighted median	86	0.0260716	0.042357	0.538211	-0.0569482	0.109091	1.02641	0.944643	1.11526
vitaminD (Manousaki)	fT4	Weighted mode	86	0.0178383	0.0412003	0.666136	-0.0629142	0.0985908	1.018	0.939024	1.10361
vitaminD (Manousaki)	fT4	MR Egger	86	0.0542921	0.0774333	0.48515	-0.0974773	0.206061	1.05579	0.907123	1.22883	257.895	84	1.4632e-19
vitaminD (Manousaki)	fT3	Inverse variance weighted (multiplicative random effects)	86	0.0116512	0.0390461	0.765401	-0.0648792	0.0881816	1.01172	0.937181	1.09219	111.337	85	0.0292191
vitaminD (Manousaki)	fT3	Weighted median	86	-0.00936018	0.0553432	0.865694	-0.117833	0.0991124	0.990683	0.888845	1.10419
vitaminD (Manousaki)	fT3	Weighted mode	86	0.00665951	0.0585459	0.909706	-0.108091	0.12141	1.00668	0.897546	1.12909
vitaminD (Manousaki)	fT3	MR Egger	86	-0.0208475	0.0703623	0.767741	-0.158758	0.117063	0.979368	0.853203	1.12419	110.928	84	0.0262001
vitaminD (Manousaki)	TT3	Inverse variance weighted (multiplicative random effects)	86	0.129864	0.0771989	0.0925287	-0.0214453	0.281174	1.13867	0.978783	1.32468	112.006	85	0.026482
vitaminD (Manousaki)	TT3	Weighted median	86	0.163361	0.104595	0.118326	-0.0416457	0.368368	1.17746	0.95921	1.44537
vitaminD (Manousaki)	TT3	Weighted mode	86	0.141922	0.105534	0.182269	-0.0649254	0.348769	1.15249	0.937137	1.41732
vitaminD (Manousaki)	TT3	MR Egger	86	0.162553	0.139586	0.247506	-0.111037	0.436142	1.17651	0.894906	1.54673	111.9	84	0.0226413
vitaminD (Manousaki)	lowTSH	Inverse variance weighted (multiplicative random effects)	93	0.100931	0.137346	0.462421	-0.168267	0.370129	1.1062	0.845128	1.44792	115.634	92	0.0484263
vitaminD (Manousaki)	lowTSH	Weighted median	93	-0.219342	0.218334	0.31508	-0.647277	0.208592	0.803047	0.523469	1.23194
vitaminD (Manousaki)	lowTSH	Weighted mode	93	-0.296277	0.218079	0.177601	-0.723711	0.131157	0.743581	0.484949	1.14015
vitaminD (Manousaki)	lowTSH	MR Egger	93	0.0221994	0.247251	0.928655	-0.462412	0.506811	1.02245	0.629763	1.65999	115.447	91	0.0427398
vitaminD (Manousaki)	highTSH	Inverse variance weighted (multiplicative random effects)	89	-0.00126302	0.0733404	0.98626	-0.14501	0.142484	0.998738	0.865013	1.15313	110.612	88	0.0519411
vitaminD (Manousaki)	highTSH	Weighted median	89	0.0785129	0.111442	0.48111	-0.139913	0.296939	1.08168	0.869433	1.34573
vitaminD (Manousaki)	highTSH	Weighted mode	89	0.175943	0.115494	0.131243	-0.0504238	0.402311	1.19237	0.950826	1.49528
vitaminD (Manousaki)	highTSH	MR Egger	89	0.129375	0.132106	0.330135	-0.129553	0.388304	1.13812	0.878488	1.47448	108.847	87	0.0565426
vitaminD (Manousaki)	hypothroidism	Inverse variance weighted (multiplicative random effects)	89	-0.0875041	0.0703794	0.21375	-0.225448	0.0504395	0.916215	0.798159	1.05173	212.52	88	2.66316e-12
vitaminD (Manousaki)	hypothroidism	Weighted median	89	-0.0939185	0.0813726	0.248427	-0.253409	0.0655718	0.910357	0.776151	1.06777
vitaminD (Manousaki)	hypothroidism	Weighted mode	89	-0.067118	0.0826006	0.418663	-0.229015	0.0947793	0.935085	0.795316	1.09942
vitaminD (Manousaki)	hypothroidism	MR Egger	89	-0.0849919	0.129378	0.512963	-0.338573	0.168589	0.91852	0.712787	1.18363	212.519	87	1.68686e-12
vitaminD (Manousaki)	hyperthyroidism	Inverse variance weighted (multiplicative random effects)	89	-0.489609	0.208756	0.0190087	-0.898771	-0.0804466	0.612866	0.407069	0.922704	103.214	88	0.127924
vitaminD (Manousaki)	hyperthyroidism	Weighted median	89	-0.0795578	0.307847	0.796073	-0.682939	0.523823	0.923525	0.50513	1.68847
vitaminD (Manousaki)	hyperthyroidism	Weighted mode	89	-0.153161	0.312417	0.62518	-0.7655	0.459177	0.857991	0.465102	1.58277
vitaminD (Manousaki)	hyperthyroidism	MR Egger	89	0.0723962	0.376738	0.84806	-0.66601	0.810802	1.07508	0.513754	2.24971	99.5772	87	0.168266
vitaminD (Manousaki)	TPOAb levels	Inverse variance weighted (multiplicative random effects)	37	-0.0184817	0.0500934	0.712169	-0.116665	0.0797014	0.981688	0.889883	1.08296	35.305	36	0.501452
vitaminD (Manousaki)	TPOAb levels	Weighted median	37	-0.0180891	0.0794787	0.81996	-0.173867	0.137689	0.982074	0.840408	1.14762
vitaminD (Manousaki)	TPOAb levels	Weighted mode	37	-0.00957094	0.098739	0.923318	-0.203099	0.183958	0.990475	0.816197	1.20196
vitaminD (Manousaki)	TPOAb levels	MR Egger	37	0.059384	0.132493	0.656767	-0.200302	0.31907	1.06118	0.818484	1.37585	34.9007	35	0.472921
vitaminD (Manousaki)	TPOAb positivity	Inverse variance weighted (multiplicative random effects)	37	-0.560602	0.380638	0.140807	-1.30665	0.185449	0.570865	0.270725	1.20376	43.4441	36	0.183897
vitaminD (Manousaki)	TPOAb positivity	Weighted median	37	-0.0873818	0.546161	0.872887	-1.15786	0.983093	0.916327	0.314159	2.67271
vitaminD (Manousaki)	TPOAb positivity	Weighted mode	37	-0.0577654	0.582445	0.921548	-1.19936	1.08383	0.943871	0.301388	2.95597
vitaminD (Manousaki)	TPOAb positivity	MR Egger	37	0.522216	0.94747	0.58502	-1.33483	2.37926	1.68576	0.263204	10.7969	41.5983	35	0.205388

## Sheet: S4. MR (Revez) before PRESSO
Supplementary Table S4. Results of the two-sample Mendelian Randomization between vitamin D (Revez) and thyroid parameters before MR-PRESSO filtering. Exposure, phenotypic trait tested as exposure; outcome, phenotypic trait tested as outcome; MR method, method used to peform Mendelian randomization analysis and calculate the MR effect; nsnp, number of instrumental SNPs; b, MR effect estimate; se …
exposure	outcome	MR method	nsnp	b	se	pval	lo_ci95	up_ci95	OR	or_lci95	or_uci95	Q	Q_df	Q_pval
vitaminD (Revez)	TSH	Inverse variance weighted (multiplicative random effects)	113	-0.0147442	0.0218195	0.499209	-0.0575103	0.028022	0.985364	0.944112	1.02842	344.627	112	1.6765e-25
vitaminD (Revez)	TSH	Weighted median	113	0.0136941	0.021324	0.520748	-0.0281009	0.055489	1.01379	0.97229	1.05706
vitaminD (Revez)	TSH	Weighted mode	113	-0.00246875	0.0188149	0.895843	-0.039346	0.0344085	0.997534	0.961418	1.03501
vitaminD (Revez)	TSH	MR Egger	113	-0.00199392	0.0346887	0.954266	-0.0699838	0.0659959	0.998008	0.932409	1.06822	343.931	111	1.2002e-25
vitaminD (Revez)	fT4	Inverse variance weighted (multiplicative random effects)	113	0.0273159	0.0331395	0.409787	-0.0376376	0.0922693	1.02769	0.963062	1.09666	376.466	112	2.54015e-30
vitaminD (Revez)	fT4	Weighted median	113	0.0481696	0.0330272	0.144708	-0.0165637	0.112903	1.04935	0.983573	1.11952
vitaminD (Revez)	fT4	Weighted mode	113	0.04265	0.0273839	0.122177	-0.0110225	0.0963225	1.04357	0.989038	1.10111
vitaminD (Revez)	fT4	MR Egger	113	0.0325452	0.0523781	0.535643	-0.0701159	0.135206	1.03308	0.932286	1.14477	376.409	111	1.3991e-30
vitaminD (Revez)	fT3	Inverse variance weighted (multiplicative random effects)	113	0.043108	0.0293375	0.141729	-0.0143935	0.100609	1.04405	0.98571	1.10584	154.492	112	0.00484737
vitaminD (Revez)	fT3	Weighted median	113	0.00601593	0.0392352	0.878138	-0.070885	0.0829169	1.00603	0.931569	1.08645
vitaminD (Revez)	fT3	Weighted mode	113	0.00150517	0.0365247	0.967202	-0.0700831	0.0730935	1.00151	0.932316	1.07583
vitaminD (Revez)	fT3	MR Egger	113	-0.00355792	0.0460673	0.938577	-0.0938498	0.0867339	0.996448	0.91042	1.09061	152.137	111	0.00583069
vitaminD (Revez)	TT3	Inverse variance weighted (multiplicative random effects)	113	0.104279	0.0629244	0.0974755	-0.0190524	0.227611	1.10991	0.981128	1.2556	182.13	112	3.14646e-05
vitaminD (Revez)	TT3	Weighted median	113	0.149166	0.0848	0.0785713	-0.0170417	0.315374	1.16087	0.983103	1.37077
vitaminD (Revez)	TT3	Weighted mode	113	0.108528	0.0773818	0.163532	-0.0431405	0.260196	1.11464	0.957777	1.29718
vitaminD (Revez)	TT3	MR Egger	113	0.104947	0.100018	0.296329	-0.0910884	0.300982	1.11065	0.912937	1.35118	182.13	111	2.42032e-05
vitaminD (Revez)	lowTSH	Inverse variance weighted (multiplicative random effects)	113	0.0609509	0.0998835	0.541717	-0.134821	0.256723	1.06285	0.873872	1.29269	129.894	112	0.118749
vitaminD (Revez)	lowTSH	Weighted median	113	-0.144551	0.151975	0.341528	-0.442423	0.15332	0.86541	0.642478	1.1657
vitaminD (Revez)	lowTSH	Weighted mode	113	-0.087943	0.138795	0.527623	-0.359982	0.184096	0.915813	0.697689	1.20213
vitaminD (Revez)	lowTSH	MR Egger	113	-0.0522163	0.15929	0.743676	-0.364425	0.259993	0.949124	0.694596	1.29692	128.927	111	0.1174
vitaminD (Revez)	highTSH	Inverse variance weighted (multiplicative random effects)	112	-0.128203	0.0549757	0.0197009	-0.235956	-0.0204507	0.879675	0.789816	0.979757	118.605	111	0.29332
vitaminD (Revez)	highTSH	Weighted median	112	-0.0628117	0.0939263	0.503665	-0.246907	0.121284	0.93912	0.781213	1.12895
vitaminD (Revez)	highTSH	Weighted mode	112	-0.0570479	0.0897597	0.52637	-0.232977	0.118881	0.944549	0.792172	1.12624
vitaminD (Revez)	highTSH	MR Egger	112	-0.18902	0.0923384	0.0430372	-0.370004	-0.00803725	0.82777	0.690732	0.991995	117.884	110	0.286369
vitaminD (Revez)	hypothroidism	Inverse variance weighted (multiplicative random effects)	107	-0.0160156	0.0729207	0.826159	-0.15894	0.126909	0.984112	0.853047	1.13531	429.022	106	1.93883e-40
vitaminD (Revez)	hypothroidism	Weighted median	107	-0.0191404	0.0643402	0.766094	-0.145247	0.106966	0.981042	0.864808	1.1129
vitaminD (Revez)	hypothroidism	Weighted mode	107	-0.0774755	0.057978	0.184315	-0.191112	0.0361614	0.92545	0.82604	1.03682
vitaminD (Revez)	hypothroidism	MR Egger	107	-0.219887	0.119816	0.069306	-0.454726	0.0149525	0.80261	0.634622	1.01506	411.341	105	7.64693e-38
vitaminD (Revez)	hyperthyroidism	Inverse variance weighted (multiplicative random effects)	107	-0.161841	0.20089	0.420462	-0.555585	0.231903	0.850576	0.573736	1.261	179.453	106	1.09597e-05
vitaminD (Revez)	hyperthyroidism	Weighted median	107	0.0784208	0.256227	0.759559	-0.423785	0.580626	1.08158	0.654565	1.78716
vitaminD (Revez)	hyperthyroidism	Weighted mode	107	0.011621	0.236107	0.960837	-0.451149	0.474391	1.01169	0.636896	1.60704
vitaminD (Revez)	hyperthyroidism	MR Egger	107	0.0364731	0.336087	0.913788	-0.622257	0.695203	1.03715	0.536732	2.00412	178.529	105	1.01152e-05
vitaminD (Revez)	TPOAb levels	Inverse variance weighted (multiplicative random effects)	38	-0.00533684	0.0391721	0.891631	-0.0821142	0.0714405	0.994677	0.921167	1.07405	44.1065	37	0.196305
vitaminD (Revez)	TPOAb levels	Weighted median	38	-0.0408659	0.0558408	0.464273	-0.150314	0.068582	0.959958	0.860438	1.07099
vitaminD (Revez)	TPOAb levels	Weighted mode	38	-0.0208058	0.0540923	0.702709	-0.126827	0.0852151	0.979409	0.880886	1.08895
vitaminD (Revez)	TPOAb levels	MR Egger	38	-0.0729413	0.0770691	0.350234	-0.223997	0.0781142	0.929655	0.799318	1.08125	42.8714	36	0.200216
vitaminD (Revez)	TPOAb positivity	Inverse variance weighted (multiplicative random effects)	38	-0.164758	0.219841	0.45359	-0.595646	0.26613	0.848099	0.551206	1.3049	33.1318	37	0.651021
vitaminD (Revez)	TPOAb positivity	Weighted median	38	-0.202846	0.361019	0.574205	-0.910444	0.504752	0.816404	0.402346	1.65658
vitaminD (Revez)	TPOAb positivity	Weighted mode	38	-0.0863147	0.306976	0.780141	-0.687988	0.515358	0.917306	0.502586	1.67424
vitaminD (Revez)	TPOAb positivity	MR Egger	38	0.00974164	0.445711	0.982683	-0.863852	0.883335	1.00979	0.421535	2.41895	32.9214	36	0.615801

## Sheet: S5. MR PRESSO
Supplementary Table S5. Results of the MR-PRESSO analysis. Exposure, phenotypic trait tested as exposure; outcome, phenotypic trait tested as outcome; Global test, detection of horizontal pleiotropy; RSS, residual sum of squares; Outlier indices, variants detected as horizontal pleiotropic outliers based on their contributions to heterogeneity; Distortion test, testing of significant distortion i…
Manousaki et al. vitamin D GWAS
					Main MR results					MR PRESSO results
								Global test			Distortion test
exposure	outcome	iteration	MR analysis	Causal Estimate	SD	T-stat	P-value	Global Test RSS obs.	Global test P-value	Outliers Indices	Distortion Coefficient	P-value
vitamin D (Manousaki)	TSH	1st iteration	Raw	-0.0187998	0.0305593	-0.615192	0.540072	280.417	<5e-04	rs532436, rs7528419, rs804280	-672.259	0.068
			Outlier-corrected	-0.00243439	0.0185693	-0.131098	0.896019
		2nd iteration	Raw	-0.00243439	0.0185693	-0.131098	0.896019	98.513	0.126	No significant outliers	NA	NA
			Outlier-corrected	NA	NA	NA	NA
vitamin D (Manousaki)	fT4	1st iteration	Raw	0.0155904	0.0431751	0.361098	0.718922	264.425	<5e-04	rs12317268 , rs6127099, rs7439098	-53.611	0.693
			Outlier-corrected	0.033608	0.0356759	0.942037	0.348941
		2nd iteration	Raw	0.033608	0.0356759	0.942037	0.348941	162.179	<5e-04*	No significant outliers	NA	NA
			Outlier-corrected	NA	NA	NA	NA
vitamin D (Manousaki)	fT3	1st iteration	Raw	0.0116512	0.0390461	0.298396	0.766129	113.311	0,0275*	No significant outliers	NA	NA
			Outlier-corrected	NA	NA	NA	NA
vitamin D (Manousaki)	TT3	1st iteration	Raw	0.129864	0.0771989	1.68221	0.0961991	113.991	0,0305*	No significant outliers	NA	NA
			Outlier-corrected	NA	NA	NA	NA
vitamin D (Manousaki)	low TSH	1st iteration	Raw	0.100931	0.137346	0.734866	0.46429	119.017	0.051	NA	NA	NA
			Outlier-corrected	NA	NA	NA	NA
vitamin D (Manousaki)	high TSH	1st iteration	Raw	-0.00126302	0.0733404	-0.0172213	0.986299	114.458	0,044*	No significant outliers	NA	NA
			Outlier-corrected	NA	NA	NA	NA
vitamin D (Manousaki)	hypothyroidism	1st iteration	Raw	-0.0875041	0.0703794	-1.24332	0.217052	218.678	<5e-04	rs17651741, rs960596	-5.50049	0.947
			Outlier-corrected	-0.0829419	0.0631086	-1.31427	0.192249
		2nd iteration	Raw	-0.0829419	0.0631086	-1.31427	0.192249	171.334	<5e-04*	No significant outliers	NA	NA
			Outlier-corrected	NA	NA	NA	NA
vitamin D (Manousaki)	autoimmune hyperthyroidism	1st iteration	Raw	-0.489609	0.208756	-2.34536	0.0212574	105.567	0.1205	NA	NA	NA
			Outlier-corrected	NA	NA	NA	NA
vitamin D (Manousaki)	TPOAb levels	1st iteration	Raw	-0.0184817	0.0500934	-0.368945	0.71433	37.2137	0.508667	No significant outliers	NA	NA
			Outlier-corrected	NA	NA	NA	NA
vitamin D (Manousaki)	TPOAb positivity	1st iteration	Raw	-0.560602	0.380638	-1.47279	0.149497	45.6997	0.189	NA	NA	NA
			Outlier-corrected	NA	NA	NA	NA
Revez et al. vitamin D GWAS
					Main MR results					MR PRESSO results
								Global test			Distortion test
exposure	outcome	iteration	MR analysis	Causal Estimate	SD	T-stat	P-value	Global Test RSS obs.	Global test P-value	Outliers Indices	Distortion Coefficient	P-value
vitamin D (Revez)	TSH	1st iteration	Raw	-0.0147442	0.0218195	-0.675735	0.500602	348.498	<0,0003	rs429358, rs532436, rs804281	-888.455	0.0503333
			Outlier-corrected	0.00187001	0.0150306	0.124413	0.901217
		2nd iteration	Raw	0.00187001	0.0150306	0.124413	0.901217	159.77	0,00367*	No significant outliers	NA	NA
			Outlier-corrected	NA	NA	NA	NA
vitamin D (Revez)	fT4	1st iteration	Raw	0.0273159	0.0331395	0.824268	0.411539	382.761	<0.0003	rs10822145, rs12317268, rs512083, rs57459725, rs7439366, rs8121940	-26.5223	0.762333
			Outlier-corrected	0.0371757	0.0262541	1.416	0.159708
		2nd iteration	Raw	0.0371757	0.0262541	1.416	0.159708	217.323	<0,0003	rs212100	-27.2873	0.623333
			Outlier-corrected	0.0511268	0.0261838	1.95261	0.0535281
		3rd iteration	Raw	0.0511268	0.0261838	1.95261	0.0535281	203.937	<0,0003*	No significant outliers	NA	NA
			Outlier-corrected	NA	NA	NA	NA
vitamin D (Revez)	fT3	1st iteration	Raw	0.043108	0.0293375	1.46938	0.144533	156.641	0.005	rs10454087, rs1260326	44.8474	0.372
			Outlier-corrected	0.029761	0.0266482	1.11681	0.266509
		2nd iteration	Raw	0.029761	0.0266482	1.11681	0.266509	125.431	0.188	NA	NA	NA
			Outlier-corrected	NA	NA	NA	NA
vitamin D (Revez)	TT3	1st iteration	Raw	0.104279	0.0629244	1.65722	0.100274	185.083	<0,0003	rs2131925	18.8397	0.708333
			Outlier-corrected	0.0877479	0.061114	1.43581	0.153869
		2nd iteration	Raw	0.0877479	0.061114	1.43581	0.153869	171.606	0.0003	rs6003465	-8.80929	0.894667
			Outlier-corrected	0.0962246	0.059264	1.62366	0.107311
		3rd iteration	Raw	0.0962246	0.059264	1.62366	0.107311	159.66	0.00166667	rs78649910	-7.9621	0.894667
			Outlier-corrected	0.104549	0.0575985	1.81513	0.0722531
		4th iteration	Raw	0.104549	0.0575985	1.81513	0.0722531	149.169	0,011*	No significant outliers	NA	NA
			Outlier-corrected	NA	NA	NA	NA
vitamin D (Revez)	low TSH	1st iteration	Raw	0.0609509	0.0998835	0.610219	0.542953	132.152	0.125	NA	NA	NA
			Outlier-corrected	NA	NA	NA	NA
vitamin D (Revez)	high TSH	1st iteration	Raw	-0.128203	0.0549757	-2.332	0.0215047	120.567	0.307	NA	NA	NA
			Outlier-corrected	NA	NA	NA	NA
vitamin D (Revez)	hypothyroidism	1st iteration	Raw	-0.0160156	0.0729207	-0.219631	0.826581	434.402	<0,0003	rs28407950, rs62012766	60.9906	0.742
			Outlier-corrected	-0.0410558	0.047614	-0.862263	0.390527
		2nd iteration	Raw	-0.0410558	0.047614	-0.862263	0.390527	181.094	<0,0003*	No significant outliers	NA	NA
			Outlier-corrected	NA	NA	NA	NA
vitamin D (Revez)	autoimmune hyperthyroidism	1st iteration	Raw	-0.161841	0.20089	-0.805621	0.422265	182.095	<0.0003	rs28407950	31.6273	0.725333
			Outlier-corrected	-0.236704	0.164306	-1.44063	0.152665
		2nd iteration	Raw	-0.236704	0.164306	-1.44063	0.152665	120.951	0.177	NA	NA	NA
			Outlier-corrected	NA	NA	NA	NA
vitamin D (Revez)	TPOAb levels	1st iteration	Raw	-0.00533684	0.0391721	-0.136241	0.89237	46.6915	0.204	NA	NA	NA
			Outlier-corrected	NA	NA	NA	NA
vitamin D (Revez)	TPOAb positivity	1st iteration	Raw	-0.164758	0.219841	-0.749444	0.458329	34.0829	0.709333	NA	NA	NA
			Outlier-corrected	NA	NA	NA	NA

## Sheet: S6. MR Manousaki after PRESSO
Supplementary Table S6. Results of the two-sample Mendelian Randomization between vitamin D (Manousaki) and thyroid parameters after MR-PRESSO filtering. Exposure, phenotypic trait tested as exposure; outcome, phenotypic trait tested as outcome; MR method, method used to peform Mendelian randomization analysis and calculate the MR effect; nsnp, number of instrumental SNPs; b, MR effect estimate; …
exposure	outcome	MR method	nsnp	b	se	pval	lo_ci95	up_ci95	OR	or_lci95	or_uci95	Q	Q_df	Q_pval	MR-PRESSO corrected
vitaminD (Manousaki)	TSH	Inverse variance weighted (multiplicative random effects)	83	-0.00243439	0.0185693	0.895698	-0.0388302	0.0339614	0.997569	0.961914	1.03454	96.486	82	0.130922	Yes
vitaminD (Manousaki)	TSH	Weighted median	83	0.013612	0.0269568	0.61359	-0.0392233	0.0664473	1.01371	0.961536	1.0687				Yes
vitaminD (Manousaki)	TSH	Weighted mode	83	0.0196605	0.0272865	0.473252	-0.0338209	0.073142	1.01986	0.966745	1.07588				Yes
vitaminD (Manousaki)	TSH	MR Egger	83	0.0293929	0.0330745	0.376802	-0.0354331	0.094219	1.02983	0.965187	1.0988	94.9048	81	0.138464	Yes
vitaminD (Manousaki)	fT4	Inverse variance weighted (multiplicative random effects)	83	0.033608	0.0356759	0.346174	-0.0363168	0.103533	1.03418	0.964335	1.10908	159.144	82	7.15168e-07	Yes
vitaminD (Manousaki)	fT4	Weighted median	83	0.0249503	0.0424743	0.55692	-0.0582992	0.1082	1.02526	0.943368	1.11427				Yes
vitaminD (Manousaki)	fT4	Weighted mode	83	0.016093	0.0397952	0.686975	-0.0619057	0.0940917	1.01622	0.939972	1.09866				Yes
vitaminD (Manousaki)	fT4	MR Egger	83	0.0448828	0.0630141	0.478347	-0.0786248	0.16839	1.04591	0.924387	1.1834	159.051	81	5.14885e-07	Yes
vitaminD (Manousaki)	fT3	Inverse variance weighted (multiplicative random effects)	86	0.0116512	0.0390461	0.765401	-0.0648792	0.0881816	1.01172	0.937181	1.09219	111.337	85	0.0292191	No
vitaminD (Manousaki)	fT3	Weighted median	86	-0.00936018	0.0553432	0.865694	-0.117833	0.0991124	0.990683	0.888845	1.10419				No
vitaminD (Manousaki)	fT3	Weighted mode	86	0.00665951	0.0585459	0.909706	-0.108091	0.12141	1.00668	0.897546	1.12909				No
vitaminD (Manousaki)	fT3	MR Egger	86	-0.0208475	0.0703623	0.767741	-0.158758	0.117063	0.979368	0.853203	1.12419	110.928	84	0.0262001	No
vitaminD (Manousaki)	TT3	Inverse variance weighted (multiplicative random effects)	86	0.129864	0.0771989	0.0925287	-0.0214453	0.281174	1.13867	0.978783	1.32468	112.006	85	0.026482	No
vitaminD (Manousaki)	TT3	Weighted median	86	0.163361	0.104595	0.118326	-0.0416457	0.368368	1.17746	0.95921	1.44537				No
vitaminD (Manousaki)	TT3	Weighted mode	86	0.141922	0.105534	0.182269	-0.0649254	0.348769	1.15249	0.937137	1.41732				No
vitaminD (Manousaki)	TT3	MR Egger	86	0.162553	0.139586	0.247506	-0.111037	0.436142	1.17651	0.894906	1.54673	111.9	84	0.0226413	No
vitaminD (Manousaki)	lowTSH	Inverse variance weighted (multiplicative random effects)	93	0.100931	0.137346	0.462421	-0.168267	0.370129	1.1062	0.845128	1.44792	115.634	92	0.0484263	No
vitaminD (Manousaki)	lowTSH	Weighted median	93	-0.219342	0.218334	0.31508	-0.647277	0.208592	0.803047	0.523469	1.23194				No
vitaminD (Manousaki)	lowTSH	Weighted mode	93	-0.296277	0.218079	0.177601	-0.723711	0.131157	0.743581	0.484949	1.14015				No
vitaminD (Manousaki)	lowTSH	MR Egger	93	0.0221994	0.247251	0.928655	-0.462412	0.506811	1.02245	0.629763	1.65999	115.447	91	0.0427398	No
vitaminD (Manousaki)	highTSH	Inverse variance weighted (multiplicative random effects)	89	-0.00126302	0.0733404	0.98626	-0.14501	0.142484	0.998738	0.865013	1.15313	110.612	88	0.0519411	No
vitaminD (Manousaki)	highTSH	Weighted median	89	0.0785129	0.111442	0.48111	-0.139913	0.296939	1.08168	0.869433	1.34573				No
vitaminD (Manousaki)	highTSH	Weighted mode	89	0.175943	0.115494	0.131243	-0.0504238	0.402311	1.19237	0.950826	1.49528				No
vitaminD (Manousaki)	highTSH	MR Egger	89	0.129375	0.132106	0.330135	-0.129553	0.388304	1.13812	0.878488	1.47448	108.847	87	0.0565426	No
vitaminD (Manousaki)	hypothroidism	Inverse variance weighted (multiplicative random effects)	87	-0.0829419	0.0631086	0.188755	-0.206635	0.040751	0.920405	0.813317	1.04159	165.542	86	5.67357e-07	Yes
vitaminD (Manousaki)	hypothroidism	Weighted median	87	-0.100145	0.0812516	0.217752	-0.259398	0.0591083	0.904706	0.771516	1.06089				Yes
vitaminD (Manousaki)	hypothroidism	Weighted mode	87	-0.0641724	0.0861182	0.458203	-0.232964	0.104619	0.937843	0.792182	1.11029				Yes
vitaminD (Manousaki)	hypothroidism	MR Egger	87	-0.0866177	0.115904	0.456932	-0.31379	0.140555	0.917028	0.730672	1.15091	165.539	85	4.01037e-07	Yes
vitaminD (Manousaki)	hyperthyroidism	Inverse variance weighted (multiplicative random effects)	89	-0.489609	0.208756	0.0190087	-0.898771	-0.0804466	0.612866	0.407069	0.922704	103.214	88	0.127924	No
vitaminD (Manousaki)	hyperthyroidism	Weighted median	89	-0.0795578	0.307847	0.796073	-0.682939	0.523823	0.923525	0.50513	1.68847				No
vitaminD (Manousaki)	hyperthyroidism	Weighted mode	89	-0.153161	0.312417	0.62518	-0.7655	0.459177	0.857991	0.465102	1.58277				No
vitaminD (Manousaki)	hyperthyroidism	MR Egger	89	0.0723962	0.376738	0.84806	-0.66601	0.810802	1.07508	0.513754	2.24971	99.5772	87	0.168266	No
vitaminD (Manousaki)	TPOAb levels	Inverse variance weighted (multiplicative random effects)	37	-0.0184817	0.0500934	0.712169	-0.116665	0.0797014	0.981688	0.889883	1.08296	35.305	36	0.501452	No
vitaminD (Manousaki)	TPOAb levels	Weighted median	37	-0.0180891	0.0794787	0.81996	-0.173867	0.137689	0.982074	0.840408	1.14762				No
vitaminD (Manousaki)	TPOAb levels	Weighted mode	37	-0.00957094	0.098739	0.923318	-0.203099	0.183958	0.990475	0.816197	1.20196				No
vitaminD (Manousaki)	TPOAb levels	MR Egger	37	0.059384	0.132493	0.656767	-0.200302	0.31907	1.06118	0.818484	1.37585	34.9007	35	0.472921	No
vitaminD (Manousaki)	TPOAb positivity	Inverse variance weighted (multiplicative random effects)	37	-0.560602	0.380638	0.140807	-1.30665	0.185449	0.570865	0.270725	1.20376	43.4441	36	0.183897	No
vitaminD (Manousaki)	TPOAb positivity	Weighted median	37	-0.0873818	0.546161	0.872887	-1.15786	0.983093	0.916327	0.314159	2.67271				No
vitaminD (Manousaki)	TPOAb positivity	Weighted mode	37	-0.0577654	0.582445	0.921548	-1.19936	1.08383	0.943871	0.301388	2.95597				No
vitaminD (Manousaki)	TPOAb positivity	MR Egger	37	0.522216	0.94747	0.58502	-1.33483	2.37926	1.68576	0.263204	10.7969	41.5983	35	0.205388	No

## Sheet: S7. MR (Revez) after PRESSO
Supplementary Table S7. Results of the two-sample Mendelian Randomization between vitamin D (Revez) and thyroid parameters after MR-PRESSO filtering. Exposure, phenotypic trait tested as exposure; outcome, phenotypic trait tested as outcome; MR method, method used to peform Mendelian randomization analysis and calculate the MR effect; nsnp, number of instrumental SNPs; b, MR effect estimate; se -…
exposure	outcome	MR method	nsnp	b	se	pval	lo_ci95	up_ci95	OR	or_lci95	or_uci95	Q	Q_df	Q_pval	MR-PRESSO corrected
vitaminD (Revez)	TSH	Inverse variance weighted (multiplicative random effects)	110	0.00187001	0.0150306	0.900988	-0.02759	0.03133	1.00187	0.972787	1.03183	157.269	109	0.00171604	Yes
vitaminD (Revez)	TSH	Weighted median	110	0.0137365	0.0203567	0.499808	-0.0261625	0.0536355	1.01383	0.974177	1.0551				Yes
vitaminD (Revez)	TSH	Weighted mode	110	-0.00110639	0.017969	0.951016	-0.0363256	0.0341128	0.998894	0.964326	1.0347				Yes
vitaminD (Revez)	TSH	MR Egger	110	-0.0110052	0.0237514	0.644046	-0.057558	0.0355476	0.989055	0.944067	1.03619	156.556	108	0.00157836	Yes
vitaminD (Revez)	fT4	Inverse variance weighted (multiplicative random effects)	106	0.0511268	0.0261838	0.0508659	-0.000193507	0.102447	1.05246	0.999807	1.10788	200.804	105	5.51962e-08	Yes
vitaminD (Revez)	fT4	Weighted median	106	0.0492822	0.0329757	0.135045	-0.0153502	0.113915	1.05052	0.984767	1.12066				Yes
vitaminD (Revez)	fT4	Weighted mode	106	0.0481141	0.0245328	0.0525017	2.98871e-05	0.0961983	1.04929	1.00003	1.10098				Yes
vitaminD (Revez)	fT4	MR Egger	106	0.0580807	0.0409427	0.15901	-0.0221669	0.138328	1.0598	0.978077	1.14835	200.709	104	4.01922e-08	Yes
vitaminD (Revez)	fT3	Inverse variance weighted (multiplicative random effects)	111	0.029761	0.0266482	0.264076	-0.0224695	0.0819914	1.03021	0.977781	1.08545	123.791	110	0.174105	Yes
vitaminD (Revez)	fT3	Weighted median	111	0.00581999	0.0389775	0.881304	-0.0705759	0.0822159	1.00584	0.931857	1.08569				Yes
vitaminD (Revez)	fT3	Weighted mode	111	0.00797991	0.0349658	0.819899	-0.0605531	0.0765129	1.00801	0.941244	1.07952				Yes
vitaminD (Revez)	fT3	MR Egger	111	0.00492583	0.0418848	0.906598	-0.0771684	0.08702	1.00494	0.925734	1.09092	123.122	109	0.16784	Yes
vitaminD (Revez)	TT3	Inverse variance weighted (multiplicative random effects)	110	0.104549	0.0575985	0.0695034	-0.00834411	0.217442	1.11021	0.991691	1.24289	146.516	109	0.00962154	Yes
vitaminD (Revez)	TT3	Weighted median	110	0.148989	0.0855194	0.0814789	-0.0186288	0.316607	1.16066	0.981544	1.37246				Yes
vitaminD (Revez)	TT3	Weighted mode	110	0.121575	0.0782373	0.123099	-0.0317697	0.274921	1.12927	0.96873	1.31643				Yes
vitaminD (Revez)	TT3	MR Egger	110	0.0857236	0.0910835	0.348726	-0.0928	0.264247	1.08951	0.911376	1.30245	146.419	108	0.00819665	Yes
vitaminD (Revez)	lowTSH	Inverse variance weighted (multiplicative random effects)	113	0.0609509	0.0998835	0.541717	-0.134821	0.256723	1.06285	0.873872	1.29269	129.894	112	0.118749	No
vitaminD (Revez)	lowTSH	Weighted median	113	-0.144551	0.151975	0.341528	-0.442423	0.15332	0.86541	0.642478	1.1657				No
vitaminD (Revez)	lowTSH	Weighted mode	113	-0.087943	0.138795	0.527623	-0.359982	0.184096	0.915813	0.697689	1.20213				No
vitaminD (Revez)	lowTSH	MR Egger	113	-0.0522163	0.15929	0.743676	-0.364425	0.259993	0.949124	0.694596	1.29692	128.927	111	0.1174	No
vitaminD (Revez)	highTSH	Inverse variance weighted (multiplicative random effects)	112	-0.128203	0.0549757	0.0197009	-0.235956	-0.0204507	0.879675	0.789816	0.979757	118.605	111	0.29332	No
vitaminD (Revez)	highTSH	Weighted median	112	-0.0628117	0.0939263	0.503665	-0.246907	0.121284	0.93912	0.781213	1.12895				No
vitaminD (Revez)	highTSH	Weighted mode	112	-0.0570479	0.0897597	0.52637	-0.232977	0.118881	0.944549	0.792172	1.12624				No
vitaminD (Revez)	highTSH	MR Egger	112	-0.18902	0.0923384	0.0430372	-0.370004	-0.00803725	0.82777	0.690732	0.991995	117.884	110	0.286369	No
vitaminD (Revez)	hypothyroidism	Inverse variance weighted (multiplicative random effects)	105	-0.0410558	0.047614	0.388543	-0.134379	0.0522677	0.959776	0.874258	1.05366	177.907	104	8.72829e-06	No
vitaminD (Revez)	hypothyroidism	Weighted median	105	-0.0190878	0.0646802	0.767909	-0.145861	0.107685	0.981093	0.864278	1.1137				No
vitaminD (Revez)	hypothyroidism	Weighted mode	105	-0.0773219	0.0549903	0.162675	-0.185103	0.0304591	0.925592	0.831019	1.03093				No
vitaminD (Revez)	hypothyroidism	MR Egger	105	-0.178345	0.0778657	0.0240352	-0.330961	-0.0257278	0.836654	0.718233	0.9746	169.889	103	3.71999e-05	No
vitaminD (Revez)	hyperthyroidism	Inverse variance weighted (multiplicative random effects)	107	-0.161841	0.20089	0.420462	-0.555585	0.231903	0.850576	0.573736	1.261	179.453	106	1.09597e-05	No
vitaminD (Revez)	hyperthyroidism	Weighted median	107	0.0784208	0.256227	0.759559	-0.423785	0.580626	1.08158	0.654565	1.78716				No
vitaminD (Revez)	hyperthyroidism	Weighted mode	107	0.011621	0.236107	0.960837	-0.451149	0.474391	1.01169	0.636896	1.60704				No
vitaminD (Revez)	hyperthyroidism	MR Egger	107	0.0364731	0.336087	0.913788	-0.622257	0.695203	1.03715	0.536732	2.00412	178.529	105	1.01152e-05	No
vitaminD (Revez)	TPOAb levels	Inverse variance weighted (multiplicative random effects)	38	-0.00533684	0.0391721	0.891631	-0.0821142	0.0714405	0.994677	0.921167	1.07405	44.1065	37	0.196305	No
vitaminD (Revez)	TPOAb levels	Weighted median	38	-0.0408659	0.0558408	0.464273	-0.150314	0.068582	0.959958	0.860438	1.07099				No
vitaminD (Revez)	TPOAb levels	Weighted mode	38	-0.0208058	0.0540923	0.702709	-0.126827	0.0852151	0.979409	0.880886	1.08895				No
vitaminD (Revez)	TPOAb levels	MR Egger	38	-0.0729413	0.0770691	0.350234	-0.223997	0.0781142	0.929655	0.799318	1.08125	42.8714	36	0.200216	No
vitaminD (Revez)	TPOAb positivity	Inverse variance weighted (multiplicative random effects)	38	-0.164758	0.219841	0.45359	-0.595646	0.26613	0.848099	0.551206	1.3049	33.1318	37	0.651021	No
vitaminD (Revez)	TPOAb positivity	Weighted median	38	-0.202846	0.361019	0.574205	-0.910444	0.504752	0.816404	0.402346	1.65658				No
vitaminD (Revez)	TPOAb positivity	Weighted mode	38	-0.0863147	0.306976	0.780141	-0.687988	0.515358	0.917306	0.502586	1.67424				No
vitaminD (Revez)	TPOAb positivity	MR Egger	38	0.00974164	0.445711	0.982683	-0.863852	0.883335	1.00979	0.421535	2.41895	32.9214	36	0.615801	No

## Sheet: S8. Steiger directionality test
Supplementary Table S8. Results of the MR Steiger directionality test between vitamin D and thyroid parameters after MR-PRESSO filtering. Exposure, (vitamin D) phenotypic trait tested as exposure; outcome, (thyroid parameter) phenotypic trait tested as outcome; pval, p-value; r2, variance explained in the exposure/outcome by the instrumenting SNPs.
Manousaki et al. GWAS on vitamin D
exposure	outcome	snp_r2.exposure	snp_r2.outcome	correct_causal_direction	steiger_pval
Vitamin D levels (Manousaki)	TSH	0.0151332	0.000484154	TRUE	0
Vitamin D levels (Manousaki)	fT4	0.0143708	0.00145022	TRUE	3.8735e-137
Vitamin D levels (Manousaki)	fT3	0.0154377	0.00206339	TRUE	5.49608e-69
Vitamin D levels (Manousaki)	TT3	0.0154377	0.00742036	TRUE	2.17114e-06
Vitamin D levels (Manousaki)	lowTSH	0.0170287	0.00086918	TRUE	8.9686e-243
Vitamin D levels (Manousaki)	highTSH	0.0157674	0.000776986	TRUE	9.4809e-241
Vitamin D levels (Manousaki)	TPOAb levels	0.00552176	0.00304753	TRUE	0.0436817
Vitamin D levels (Manousaki)	TPOAb positivity	0.0700464	0.000692489	TRUE	0
Vitamin D levels (Manousaki)	hypothyroidism	0.0159697	0.000621111	TRUE	0
Vitamin D levels (Manousaki)	autoimmune hyperthyroidism	0.0161067	0.000435642	TRUE	0
Revez et al. GWAS on vitamin D
exposure	outcome	snp_r2.exposure	snp_r2.outcome	correct_causal_direction	steiger_pval
Vitamin D levels (Revez)	TSH	0.0285261	0.000661748	TRUE	0
Vitamin D levels (Revez)	fT4	0.0256994	0.00189158	TRUE	1.6636e-273
Vitamin D levels (Revez)	fT3	0.0283971	0.00229377	TRUE	1.2199e-157
Vitamin D levels (Revez)	TT3	0.0283139	0.00971489	TRUE	2.80575e-18
Vitamin D levels (Revez)	lowTSH	0.0287629	0.000941104	TRUE	0
Vitamin D levels (Revez)	highTSH	0.0287629	0.000834299	TRUE	0
Vitamin D levels (Revez)	TPOAb levels	0.0128186	0.00396252	TRUE	1.11926e-07
Vitamin D levels (Revez)	TPOAb positivity	0.0128186	0.00274221	TRUE	9.11183e-14
Vitamin D levels (Revez)	hypothyroidism	0.0259338	0.000628158	TRUE	0
Vitamin D levels (Revez)	autoimmune hyperthyroidism	0.0260371	0.00042419	TRUE	0
